# Supplementary material for: Oxygen Vacancies on Hydrated Anatase (101) Surfaces: Insights from Classical and Ab Initio Molecular Dynamics Simulations
Source: Nanomaterials (Basel). 2025 Feb 27;15(5):364. doi: 10.3390/nano15050364 (PMC11901595; doi:10.3390/nano15050364)
Supplement: Supplementary file 1 [file nanomaterials-15-00364-s001.zip]

Archive with 1 entries (1 files):
- nanomaterials-3463160-supplementary.pdf
